# Supplementary material for: Including environmental and climatic considerations for sustainable coral reef restoration
Source: PLoS Biol. 2024 Mar 19;22(3):e3002542. doi: 10.1371/journal.pbio.3002542 (PMC10950257; doi:10.1371/journal.pbio.3002542)
Supplement: S1 Table — Research articles from 1984–2022 were identified from Web of Science using the search string “coral* + restoration” within the title, keywords, and/or abstract of publications, and subsequently filtered only for experimental studies involving coral restoration. The environmental parameters that were noted in each article’s methodology as being explicitly measured were recorded. Although water depth of study sites was noted in many articles, this was only counted when explicitly considered as a distinct research parameter (i.e., where comparisons in depth were experimentally investigated). (XLSX) [file pbio.3002542.s001.xlsx]

## Sheet: Sheet1
S1 Table. Results from literature review of articles from 1984 - 2022. Research articles from 1984 – 2022 were identified from Web of Science using the search string “coral* + restoration” within the title, keywords, and/or abstract of publications, and subsequently filtered only for experimental studies involving coral restoration. The environmental parameters that were noted in each article’s m…
ID	Paper reference	Year	Authors	Title	Journal / Publisher	Coral restoration technique / method (e.g. what stage, nursery, or transplant)	Location	Country	Latitude	Longitude	Study timeframe	Depth	Environmental consideration?	How many environmental parameters were considered?	(if yes) Parameters measured
1	https://link.springer.com/article/10.1007/BF00393119	1984	Yap HT, Gomez ED	Growth of Acropora pulchra. II. Responses of natural and transplanted colonies to temperature and day length	Marine Biology	Transplantation	Bolinao	Philippines	16.3425	119.893	17 months	3-5 m	1	3	temperature, day length
2	https://link.springer.com/article/10.1007/BF00539430	1985	Yap HT, Gomez ED	Growth of Acropora pulchra. III. Preliminary observations on the effects of transplantation and sediment on the growth and survival of transplants.	Marine Biology	Transplantation	Bolinao	Philippines	16.3425	119.893	17 months	3-5 m	1	2	sedimentation
3	http://onlinelibrary.wiley.com/doi/10.1111/j.1523-1739.1991.tb00123.x/abstract	1991	Guzman, H. M.	Restoration of coral reefs in Pacific Costa Rica	Conservation Biology	Transplantation	Caño Island Biological Reserve	Costa Rica	8.70727	-83.8818	3 years	0-1.5, 2-4.5	0	0
4	http://www.sciencedirect.com/science/article/pii/S0025326X00000308	2000	Ammar, M. S. A., E. M. Amin, D. Gundacker, and W. E. G. Mueller.	One Rational Strategy for Restoration of Coral Reefs: Application of Molecular Biological Tools to Select Sites for Rehabilitation by Asexual Recruits.	Marine Pollution Bulletin	Transplantation	Red Sea	Egypt	25.1077	33.7965	12 months	4 - 7 m	1	1	depth
5	http://www.ingentaconnect.com/contentone/umrsmas/bullmar/2000/00000066/00000002/art00020	2000	Nagelkerken, I., Bouma, S., van den Akker, S., and Bak, R. P. M.	Growth and survival of unattached Madracis mirabilis fragments transplanted to different reef sites, and the implication for reef rehabilitation	Bulletin of Marine Science	Transplantation	Curaçao Island	Netherlands Antilles	12.1224	-68.8824	4 month		1	3	sedimentation, water motion, bottom composition
6	https://link.springer.com/content/pdf/10.1007/s002270000293.pdf	2000	Rinkevich, B.	Steps towards the evaluation of coral reef restoration by using small branch fragments	Marine Biology	Transplantation	Eilat	Israel	29.5577	34.9519	12 months	5 m, 25-30 m	1	1
7	https://onlinelibrary.wiley.com/doi/full/10.1046/j.1526-100X.2001.94012.x?saml_referrer	2001	Epstein, N., R. P. M. Bak, and B. Rinkevich.	Strategies for Gardening Denuded Coral Reef Areas: The Applicability of Using Different Types of Coral Material for Reef Restoration.	Restoration Ecology	Coral Gardening - Nursery Phase	Eilat	Israel	29.5577	34.9519	24 months	5-10 m	0	0
8	https://www.researchgate.net/publication/233556450_Low-tech_coral_reef_restoration_methods_modeled_after_fragmentation_process	2001	Bowden-Kerby, A.	Low-tech coral reef restoration methods modeled after natural fragmentation processes.	Bulletin of Marine Science	Coral Gardening - Nursery Phase	La Parguera	Puerto Rico	17.975	-67.0466	12 months	0.5 - 1 m	1	1	substrate
9	http://www.ingentaconnect.com/contentone/umrsmas/bullmar/2001/00000069/00000002/art00053?crawler=true	2001	Gleason, D. F., D. A. Brazeau, and D. Munfus.	Can self-fertilizing coral species be used to enhance restoration of Caribbean reefs?	Bulletin of Marine Science	Coral Gardening - Transplantation Phase	St. Croix	USA	17.7246	-64.8348	21 month	9, 24 m	0	0
10		2001	Becker, L. C., and E. Mueller.	The culture, transplantation and storage of Montastraea faveolata, Acropora cervicornis and Acropora palmata: What we have learned so far.	Bulletin of Marine Science	coral gardening	Florida Keys	USA	25.0273	-81.5358	24 months	1-3 m	0	0
11	https://www.ingentaconnect.com/content/umrsmas/bullmar/2001/00000069/00000002/art00015#	2001	Miller, M. W., and Barimo, J.	Assessment of juvenile coral populations at two reef restoration sites in the Florida Keys National Marine Sanctuary: Indicators of success?	Bulletin of Marine Science	Substrate Addition - Artificial reef	Florida Keys	USA	25.0273	-81.5358	36 months	2.5, 9-11 m	0	0
12	https://link.springer.com/article/10.1007/s003380100164	2001	Bruckner, A., and R. Bruckner.	Condition of restored Acropora palmata fragments off Mona Island, Puerto Rico, 2 years after the Fortuna Reefer ship grounding.	Coral Reefs	Transplantation	Mona Island	Puerto Rico	18.0829	-67.8927	24 months	N/A	0	0
13	https://link.springer.com/article/10.1007%2Fs003380100170	2001	Raymundo, L. J.	Mediation of growth by conspecific neighbors and the effect of site in transplanted fragments of the coral Porites attenuata Nemezo in the central Philippines	Coral Reefs	Transplantation	North Bais Bay and Apo Island Marine Reserve	Philippines	9.07972	123.271	13 month	9-12m	0	0
14	https://hal.archives-ouvertes.fr/hal-03529942/document	2002	Salvat, B., Chancerelle, Y., Schrimm, M., Morancy, R., Porcher, M., and Aubanel, A.	Restauration d'une zone corallienne dégradée et implantation d'un jardin corallien à Bora Bora, Polynésie Française	Révue Ecologique	Substrate Addition - Artificial reef	Bora Bora	French Polynesia	-16.5004	-151.741	32 months	2-3m	0	0
15	http://link.springer.com/article/10.1007/s00338-003-0305-6	2003	Lindahl, U.	Coral reef rehabilitation through transplantation of staghorn corals: effects of artificial stabilization and mechanical damages.	Coral Reefs	Transplantation	Mafia Island	Tanzania	-7.86989	39.755	12 month		0	0
16	https://www.sciencedirect.com/science/article/abs/pii/S0025326X03002467	2003	Fox, H. E., J. S. PET, R. Dahuri, and R. L. Caldwell.	Recovery in rubble fields: Long-term impacts of blast fishing.	Marine Pollution Bulletin	transplantation	Bunaken	Indonesia	1.62352	124.76	6 months	6-10m	0	0
17	https://onlinelibrary.wiley.com/doi/abs/10.1046/j.1526-100X.2003.rec0286.x	2003	Lirman, D., and Miller, W.	Modeling and monitoring tools to assess recovery status and convergence rates between restored and undisturbed coral reef habitats	Restoration Ecology	Substrate Addition - Artificial reef	Florida Keys	USA	25.0273	-81.5358	3 years		0	0
18	https://onlinelibrary.wiley.com/doi/abs/10.1046/j.1526-100X.2003.00100.x	2003	Soong, K., and Chen, T.	Coral transplantation: Regeneration and growth of Acropora fragments in a nursery	Restoration Ecology	Coral Gardening - Nursery Phase	Hengchun	Taiwan	22.0008	120.745	4 months	6 m	0	0
19	https://www.sciencedirect.com/science/article/pii/S0025326X0300064X?via%3Dihub	2003	Yap, H. T. and Molina, R. A.	Comparison of coral growth and survival under enclosed, semi-natural conditions and in the field	Marine Pollution Bulletin	coral gardening	Bolinao	Philippines	16.3425	119.893	18 months	3-4 m	1	7	sedimentation, light intensity, dissolved oxygen, temperature, water motion, nutrients
20	https://www.sciencedirect.com/science/article/pii/S0025326X04000712?via%3Dihub	2004	Yap, H. T.	Differential survival of coral transplants on various substrates under elevated water temperatures	Marine Pollution Bulletin	Coral Gardening - Transplantation Phase	Bolinao	Philippines	16.3425	119.893	3.5 months	2-3 m	1	1	temperature
21	http://onlinelibrary.wiley.com/doi/10.1111/j.1523-1739.2005.00261.x/full	2005	Fox, H. E., P. J. MOUS, J. S. PET, A. H. MULJADI, and R. L. CALDWELL.	Experimental Assessment of Coral Reef Rehabilitation Following Blast Fishing	Conservation Biology	Substrate Stabilisation	Komodo National Park	Indonesia	-8.52772	119.483	36 months	n/a	1	1	current
22	https://link.springer.com/article/10.1007/s00227-005-0236-6	2006	Shafir, S., J. Van Rijn, and B. Rinkevich.	Steps in the construction of underwater coral nursery, an essential component in reef restoration acts.	Marine Biology	Coral Gardening - Nursery Phase	Gulf of Eilat	Israel	29.5509	34.9593	10 months	6 m	1	1	nutrients
23	https://link.springer.com/article/10.1007/s00227-005-0142-y	2006	Dizon, R. T., Yap, H. T.	Effects of coral transplantation in sites of varying distances and environmental conditions	Marine Biology	Transplantation	Pangasian province and Quezon province	Philippines	15.8949	120.286	12 months	2-7 m	1	3	turbidity, depth, substrate
24	https://www.scielo.sa.cr/scielo.php?script=sci_arttext&pid=S0034-77442006000600015	2006	Quinn, N. J., and B. L. Kojis.	Evaluating the potential of natural reproduction and artificial techniques to increase Acropora cervicornis populations at Discovery Bay, Jamaica.	Revista de Biología Tropical	Coral Gardening - Nursery Phase	Discovery Bay	Jamaica	18.4582	-77.3985	15 months	3-35 m	0	0
25	https://www.tandfonline.com/doi/abs/10.1080/17451000.2013.814794?scroll=top&needAccess=true&journalCode=smar20	2014	SASCHA BERND CARSTEN ROMATZKI	Influence of electrical fields on the performance of Acropora coral transplants on two different designs of structures	Marine Biology Research	electrical fields	Gangga Island	Indonesia	18.4535	125.803	9 month		0	0
26	https://www.sciencedirect.com/science/article/pii/S002209810800066X	2008	Lee Shaish, Gideon Levy, Edgardo Gomez, Baruch Rinkevich	Fixed and suspended coral nurseries in the Philippines: Establishing the first step in the “gardening concept” of reef restoration	Journal of Experimental Marine Biology and Ecology	Coral Gardening - Nursery Phase	Silaqui Island, Bolinao	Philippines	16.4419	119.923	12 months	2-4 m	0	0
27	https://www.sciencedirect.com/science/article/pii/S0022098108000191	2008	Cabaitan, P. C., E. D. Gomez, P. A. J. O. E. Marine,	Effects of coral transplantation and giant clam restocking on the structure of fish communities on degraded patch reefs	Journal of Experimental Marine Biology and Ecology	transplantation	Anda Island	Philippines	16.2983	119.986	10 months	?	1	1	rugosity
28		2008	Dizon, R. T., Edwards, A. J., Gomez, E. D.	Comparison of three types of adhesives in attaching coral transplants to clam shell substrates	Aquatic Conservation: Marine and Freshwater Ecosystems	Transplantation	Bolinao	Philippines	16.3425	119.893	5 months	2-3m	0	0
29	https://www.sciencedirect.com/science/article/pii/S0006320708003467	2008	Garrison, V., and Ward, G.	Storm-generated coral fragments - A viable source of transplants for reef rehabilitation	Biological Conservation	transplantation	Virgin Islands National Park	US Virgin Islands	18.3424	-64.7486	60 months	1-3 m	1	8	pH, temperature, salinity, nutrients, total suspended solids, transmissivity, extinction coefficients, water residence time, light attenuation
30	https://www.academia.edu/RegisterToDownload/Download	2009	Palomar, M. J. S., Yap, H. T., and Gomez, E. D.	Coral transplant survival over 3 years under different environmental conditions at the Hundred Islands, Philippines	Philippine Agricultural Scientist	Transplantation	Philippines	Thousand Islands	16.204	120.041	36	?	1	1	turbidity
31	https://www.sciencedirect.com/science/article/pii/S0022098108004826	2009	Perkol-Finkel, S., and Benayahu, Y.	The role of differential survival patterns in shaping coral communities on neighboring artificial and natural reefs	Journal of Experimental Marine Biology and Ecology	Substrate Addition - Artificial reef	Eilat	Israel	29.5577	34.9519	1 month	14 m	1	2	current, sedimentation
32	http://www.int-res.com/articles/meps2008/374/m374p033.pdf	2009	Yap, H. T.	Local changes in community diversity after coral transplantation	Marine Ecology Progress Series	Transplantation	Lipata Island	Philippines	9.80933	125.454	15 months	1.5-3 m	0	0
33	https://onlinelibrary.wiley.com/doi/full/10.1111/j.1526-100X.2010.00742.x?saml_referrer	2010	Villanueva, R. D., Edwards, A. J., and Bell,J. D.	Enhancement of Grazing Gastropod Populations as a Coral Reef Restoration Tool: Predation Effects and Related Applied Implications	Restoration Ecology	Substrate addition - artificial reef, Substrate Enhancement - Algae removal	Bolinao	Philippines	16.3425	119.893	6 months	4-8 m	0	0
34	https://link.springer.com/article/10.1007/s00338-009-0564-y	2010	Borell, E. M., S. B. C. Romatzki, and S. C. A. Ferse.	Differential physiological responses of two congeneric scleractinian corals to mineral accretion and an electric field.	Coral Reefs	Substrate Enhancement - Electric	North Sulawesi	Indonesia	0.624693	123.975	4month		0	0
35	https://www.sciencedirect.com/science/article/pii/S0925857409003498	2010	Levy, G., L. Shaish, A. Haim, and B. Rinkevich.	Mid-water rope nursery-Testing design and performance of a novel reef restoration instrument.	Ecological Engineering	Coral Gardening - Nursery Phase	Bolinao	Philippines	16.3425	119.893	10 month	1,2,3,4 m	1	1	depth
36	http://www.sciencedirect.com/science/article/pii/S0022098110003205	2010	Baria, M. V. B., J. R. Guest, A. J. Edwards, P. M. Aliño, A. J. Heyward, and E. D. Gomez.	Caging enhances post-settlement survival of juveniles of the scleractinian coral Acropora tenuis.	Journal of Experimental Marine Biology and Ecology	Coral Gardening - Transplantation Phase	NW Luzon	Philippines	16.5662	121.263	3 months	4 & 9 m	0	0
37	https://link.springer.com/article/10.1007/s00338-010-0621-6	2010	Lirman, D., Thyberg, T., Herlan, J., Hill, C., Young-Lahiff, C., Schopmeyer, S., Huntington, B., Santos, R., and Drury, C.	Propagation of the threatened staghorn coral Acropora cervicornis: methods to minimize the impacts of fragment collection and maximize production	Coral Reefs	Coral Gardening - Nursery Phase	Florida	USA	25.4824	-80.2083	4.3 months	5.5 m	0	0
38	http://onlinelibrary.wiley.com/doi/10.1111/j.1526-100X.2010.00682.x/full	2010	Ferse, S.C.	Poor performance of corals transplanted onto substrates of short durability	Restoration Ecology	Transplantation	North Sulawesi	Indonesia	0.624693	123.975	20 m and revisit after 2 years		0	0
39	https://onlinelibrary.wiley.com/doi/full/10.1111/j.1526-100X.2010.00664.x	2010	Forrester, G. E., O'Connell-Rodwell, C., Baily, P., Forrester, L. M., Giovannini, S., Harmon, L., Karis, R., Krumholz, J., Rodwell, T., and Jarecki, L.	Evaluating methods for transplanting endangered elkhorn corals in the Virgin Islands	Restoration Ecology	transplantation	Guana Island	British Virgin Islands	18.4753	-64.5696	48 months	0.4-1.6 m	0	0
40	https://www.int-res.com/articles/meps_oa/m436p161.pdf	2010	Nakamura, R., Ando, W., Yamamoto, H., Kitano, M., Sato, A., Nakamura, M., Kayanne, H., and Omori, M.	Corals mass-cultured from eggs and transplanted as juveniles to their native, remote coral reef	Marine Ecology Progress Series	coral gardening	Okinotorishima	Japan	20.4239	136.075	22 months	2-6 m	1	2	temperature, light intensity
41	https://www.sciencedirect.com/science/article/pii/S092585741000176X	2010	Shaish, L., Levy, G., Katzir, G., and Rinkevich, B.	Employing a highly fragmented, weedy coral species in reef restoration	Ecological Engineering	Transplantation	Bolinao	Philippines	16.3425	119.893	15 months	2-4 m	0	0
42	https://onlinelibrary.wiley.com/doi/full/10.1111/j.1526-100X.2009.00647.x	2010	Shaish, L., Levy, G., Katzir, G., and Rinkevich, B.	Coral reef restoration (Bolinao, Philippines) in the face of frequent natural catastrophes	Restoration Ecology	Coral gardening	Bolinao	Philippines	16.3425	119.893	24 months	2-6 m	0	0
43	https://onlinelibrary.wiley.com/doi/abs/10.1111/j.1526-100X.2009.00579.x	2010	Williams, D. E. and Miller, M. W.	Stabilization of fragments to enhance asexual recruitment in Acropora palmata, a threatened Caribbean coral	Restoration Ecology	Transplantation	Florida	USA	25.4824	-80.2083	10 months	3 m	0	0
44	https://www.sciencedirect.com/science/article/pii/S0925857410000066	2010	Mbije, N. E. J., Spanier, E. and Rinkevich, B.	Testing the first phase of the 'gardening concept' as an applicable tool in restoring denuded reefs in Tanzania.	Ecological Engineering	Coral Gardening - Nursery Phase	Mafia Island	Tanzania	-7.86989	39.755	9 month		0	0
45	tandfonline.com/doi/abs/10.1080/08920753.2011.600240	2011	Gomez, E. D., P. C. Cabaitan, H. T. Yap, and R. M. Dizon	Successful transplantation of a fragmenting coral, Montipora digitata, for reef rehabilitation	Coastal Management	Transplantation	Bolinao	Philippines	16.3425	119.893	21 months	1 & 3 m	1	6	nutrients, salinity, temperature, light intensity, sedimentation, turbidity
46	http://onlinelibrary.wiley.com/doi/10.1111/j.1526-100X.2009.00562.x/abstract	2011	Guest, J. R., Dizon, R. M., Edwards, A. J., Franco, C., and Gomez, E. D.	How quickly do fragments of coral "self-attach" after transplantation?	Restoration Ecology	Transplantation	Bolinao	Philippines	16.3425	119.893	7 months	2-7 m	0	0
47	https://www.sciencedirect.com/science/article/pii/S0022098111000086	2011	Horoszowski-Fridman, Y. B., Izhaki, I., and Rinkevich, B.	Engineering of coral reef larval supply through transplantation of nursery-farmed gravid colonies	Journal of Experimental Marine Biology and Ecology	Coral Gardening - Transplantation Phase	Eilat	Israel	29.5577	34.9519	48 months	6 m	0	0
48	https://www.tandfonline.com/doi/abs/10.1080/10236244.2010.537440?src=recsys&journalCode=gmfw20	2011	Liñán-Cabello, M. A., Flores-Ramírez, L. A., Laurel-Sandoval, M. A., Mendoza, E. G., Santiago, O. S., and Delagadillo-Nuño, M. A.	Acclimation in Pocillopora sp. during a coral restoration program in Carrizales Bay, Colima, Mexico	Marine and Freshwater Behaviour and Physiology	Transplantation	Carrizales Bay, Colima	Mexico	19.1223	-104.007	270 days		1	7	surface temperature, dissolved oxygen levels, salinity, light intensity, levels of ultraviolet radiation, sedimentation, depth
49	https://www.sciencedirect.com/science/article/pii/S0022098110004934	2011	Linden, B., and Rinkevich, B.	Creating stocks of young colonies from brooding coral larvae, amenable to active reef restoration	Journal of Experimental Marine Biology and Ecology	Coral Gardening - Nursery Phase	Eilat	Israel	29.5577	34.9519	5 months	9 m	0	0
50	sciencedirect.com/science/article/pii/S0025326X11004747	2011	Suzuki, G., Kai, S., Yamashita, H., Suzuki, K., Iehisa, Y., and Hayashibara, T.	Narrower grid structure of artificial reef enhances initial survival of in situ settled coral	Marine Pollution Bulletin	Substrate Addition - Artificial reef	Ishigaki Island	Japan	24.4064	124.175	6 months & 7 months	2 - 3.5 m	0	0
51	https://www.sciencedirect.com/science/article/abs/pii/S0044848611007502	2011	Bongiorni L, Giovanelli D, Rinkevich B, Pusceddu A, Chou LM and Danovaro R	First step in the restoration of a highly degraded coral reef (Singapore) by in situ coral intensive farming	Aquaculture	Coral Gardening - Nursery Phase	St John and Lazarus Islands	Singapore	1.22299	103.854	14 months	3.5-4 m	1	1	biochemical composition of sediments/particulates
52	http://linkinghub.elsevier.com/retrieve/pii/S0925857411003934	2012	Boch, C. A., and A. N. C. Morse.	Testing the effectiveness of direct propagation techniques for coral restoration of Acropora spp.	Ecological Engineering	Larval Enhancement	East side	Palau	7.51498	134.583	18 months	4 m	1	1	flow rate
53	https://onlinelibrary.wiley.com/doi/abs/10.1111/j.1526-100X.2011.00836.x	2012	Schopmeyer, S. A., D. Lirman, E. Bartels, J. Byrne, D. S. Gilliam, J. Hunt, M. E. Johnson, E. A. Larson, K. Maxwell, K. Nedimyer, and C. Walter.	In Situ Coral Nurseries Serve as Genetic Repositories for Coral Reef Restoration after an Extreme Cold‐Water Event.	Restoration Ecology	Coral Gardening - Nursery Phase	Florida Reef tract	USA	27.6648	-81.5158			1	1	temperature
54	https://www.researchgate.net/publication/262908362_Evaluating_Causes_of_Transplant_Stress_in_Fragments_of_Acropora_Palmata_Used_for_Coral_Reef_Restoration	2012	Forrester, G. E., Maynard, A., Schofield, S., and Taylor, K.	Evaluating causes of transplant stress in fragments of Acropora palmata used for coral reef restoration	Bulletin of Marine Science	Transplantation	White Bay, Guana Island	British Virgin Islands	18.4667	-64.577	12	0.4-6.4 m	1	3	turbidity, tidal velocity, wave action
55	https://www.scielo.sa.cr/scielo.php?script=sci_arttext&pid=S0034-77442012000500006	2012	Garrison, V., and Ward, G.	Transplantation of storm-generated coral fragments to enhance Caribbean coral reefs: a successful method but not a solution	Revista de Biología Tropical	Transplantation	Virgin Islands National Park	US Virgin Islands	18.3424	-64.7486	144 months	?	0	0
56	https://www.tandfonline.com/doi/full/10.1080/17451000.2012.682582?casa_token=98xYRH3djooAAAAA:wRdYf47C0mgPD-UGoNUnRxVPEG3Vt7QyE9Ve-MVXmV7TZmRu33a3II5DLL5RVpM8n6y4tPAxCxr_v4M	2012	Villanueva, Ronald D., Maria Vanessa B. Baria, and Dexter W. dela Cruz.	Growth and Survivorship of Juvenile Corals Outplanted to Degraded Reef Areas in Bolinao-Anda Reef Complex, Philippines.	Marine Biology Research	Coral Gardening	Cory Sandbar, Anda	Philippines	16.2983	119.986	6 months	6-7 m	1	4	salinity, water motion, light attenuation, sedimentation
57	https://www.cambridge.org/core/journals/oryx/article/role-of-habitat-creation-in-coral-reef-conservation-a-case-study-from-aceh-indonesia/89E1E6212014368B15EE54EC9144C67D	2012	Fadli, N., Campbell, S. J., Ferguson, K., Keyse, J., Rudi, E., Riedel, A. and Baird, A. H.	The role of habitat creation in coral reef conservation: a case study from Aceh, Indonesia	Oryx	Transplantation	Aceh	Indonesia	4.69513	96.7494	36 months	2-9 m	0	0
58	https://www.icrs2012.com/proceedings/manuscripts/ICRS2012_20A_4.pdf	2012	Kenny, I., Kramer, A., Kelly, P. W., and Burbury, T.	Coral relocation: A mitigation tool for dredging works in Jamaica	ISRS	Transplantation	Trelawny	Jamaica	18.3526	-77.6078	24 months	3-15 m	0	0
59	http://www.sciencedirect.com/science/article/pii/S0967064513001562?via%3Dihub	2013	Ngai, N. D., N. D. Cu, and D. A. Tuye	Coral degradation and ability of rehabilitation of coral reefs in Co To Archipelago, Quang Ninh province, Vietnam.	Deep-Sea Research Part II: Topical Studies in Oceanography	Transplantation	Cô Tô District	Vietnam	21.1062	107.835	24 months	?	1	5	salinity, dissolved oxygen, temperature, nutrients, pollution
60	http://linkinghub.elsevier.com/retrieve/pii/S0044848613004237	2013	Toh, T. C., C. S. L. Ng, J. Guest, and L. M. Chou.	Grazers improve health of coral juveniles in ex situ mariculture.	Aquaculture	Coral Gardening - Nursery Phase	Changi	Singapore	1.34501	103.983	24 weeks	?	0	0
61	http://onlinelibrary.wiley.com/doi/10.1111/rec.12004/abstract	2013	Ferse, S. C. A., Nugues, M. N., Romatzki, S. B. C., and Kunzmann, A.	Examining the use of mass transplantation of brooding and spawning corals to support natural coral recruitment in Sulawesi / Indonesia	Restoration Ecology	Transplantation	Sulawesi	Indonesia	-1.8479	120.528	12 months	4-20 m	1	1	depth
62	https://www.sciencedirect.com/science/article/pii/S0272771413002072#sec2	2013	Mbije, N. E., Spanier, E., and Rinkevich, B.	A first endeavour in restoring denuded, post-bleached reefs in Tanzania	Estuarine, Coastal and Shelf Science	Coral Gardening - Transplantation Phase	Changuu, Zanzibar and Kitutia, Mafia	Tanzania	-6.11953	39.1664	12 months	3-10 m	0	0
63	https://www.tandfonline.com/doi/full/10.1080/17451000.2013.853124	2014	Ng, C. S. L., and L. M. Chou.	Rearing juvenile “corals of opportunity” in in situ nurseries – A reef rehabilitation approach for sediment-impacted environments.	Marine Biology Research	Coral Gardening - Nursery Phase	Pulau semakau	Singapore	1.20649	103.771	5 months	3 m	1	4	sedimentation, water motion, temperature, light intensity
64	https://academic.oup.com/icesjms/article/71/7/1866/664250	2014	Cruz, D. W. D., R. D. Villanueva, and M. V. B. Baria.	Community-based, low-tech method of restoring a lost thicket of Acropora corals.	ICES Journal of Marine Science	Transplantation	Bolinao	Philippines	16.3425	119.893	19 month		0	0
65	https://www.researchgate.net/publication/260306607_Long-term_survival_and_colony_growth_of_Acropora_palmata_fragments_transplanted_by_volunteers_for_restoration	2014	Forrester, G. E., Ferguson, M. A., O'Connell-Rodwell, C. E., and Jarecki, L. L.	Long-term survival and colony growth of Acropora palmata fragments transplanted by volunteers for restoration	Aquatic Conservation: Marine and Freshwater Ecosystems	Transplantation	Guana Island	British Virgin Islands	18.4753	-64.5696	72 months	0.4 - 1.6 m	0	0
66	https://link.springer.com/content/pdf/10.1007/s00338-013-1114-1.pdf	2014	Guest, J. R., Baria, M. V., Gomez, E. D., Heyward, A. J., and Edwards, A. J.	Closing the circle: is it feasible to rehabilitate reefs with sexually propagated corals?	Coral Reefs	Coral gardening	Bolinao	Philippines	16.3425	119.893	7 months	1.8 - 2.6 m	1	1	temperature
67	http://journals.plos.org/plosone/article?id=10.1371/journal.pone.0107253	2014	Lirman, D., Schopmeyer, S., Galvan, V., Drury, C., Baker, A. C., and Baums, I. B.	Growth dynamics of the threatened Caribbean staghorn coral Acropora cervicornis: Influence of host genotype, symbiont identity, colony size, and environmental setting.	PLoS ONE	Coral Gardening	Florida, Dominican Republic	USA, Dominican Republic	25.7635	-80.1918	12 month		0	0
68	http://www.int-res.com/abstracts/meps/v516/p187-194/	2014	Miller, M. W., Marmet, C., Cameron, C. M., and Williams, D. E.	Prevalence, consequences, and mitigation of fireworm predation on endangered staghorn coral	Marine Ecology Progress Series	Coral Gardening - Transplantation Phase	Florida Keys	USA	25.0273	-81.5358	2 years	6-14m	0	0
70	https://journals.plos.org/plosone/article?id=10.1371/journal.pone.0098529#s2	2014	Toh, T. C., Ng, C. S. L., Peh, J. W. K., Toh, K. B., and Chou, L. M.	Augmenting the post-transplantation growth and survivorship of juvenile scleractinian corals via nutritional enhancement	PLoS ONE	Coral gardening	Kusu Island	Singapore	1.22324	103.861	6 months	?	1	1	temperature
71	https://www.sciencedirect.com/science/article/pii/S0964569114001227	2014	Tortolero-Langarica, J. J. A., Cupul-Magaña, A. L., and Rodríguez-Troncoso, A. P.	Restoration of a degraded coral reef using a natural remediation process: a case study from a Central Mexican Pacific National Park	Ocean & Coastal Management	Transplantation	Islas Marietas National Park	Mexico	20.6996	-105.57	12 months	3-8 m	1	2	temperature, depth
72	https://revistas.ucr.ac.cr/index.php/rbt/article/view/15905	2014	Ross, A. M.	Genet and reef position effects in out-planting of nursery-grown Acropora cervicornis (Scleractinia:Acroporidae) in Montego Bay, Jamaica	Revista de Biología Tropical	Coral Gardening - Transplantation Phase	Montego Bay	Jamaica	18.4762	-77.8939	12 months	12.5-14 m	1	1	depth
73	https://onlinelibrary.wiley.com/doi/full/10.1111/are.12338?saml_referrer	2015	Calderon, E. N., C. Zilberberg, and C. B. E. Castro.	Farming of the fire‐coral Millepora alcicornis for reef restoration purposes: the influence of inclination on growth.	Aquaculture Research	Coral Gardening - Nursery Phase	Recife de Fora, porto Seguro	Brazil	-16.4027	-38.9818	3 months	0.2-0.3 m	1	1	light intensity
74	https://onlinelibrary.wiley.com/doi/full/10.1111/rec.12205	2015	Cabaitan, P. C., H. T. Yap, and E. D. Gomez.	Performance of single versus mixed coral species for transplantation to restore degraded reefs.	Restoration Ecology	Transplantation	Bolinao	Philippines	16.3425	119.893	12 months	1-3 m	0	0
75	https://www.nature.com/articles/srep11903	2015	Casey, J. M., S. R. Connolly, and T. D. Ainsworth.	Coral transplantation triggers shift in microbiome and promotion of coral disease associated potential pathogens	Scientific Reports	Transplantation	Lizard Island	Australia	-14.668	145.464	19 months	1-3 m	0	0
76	https://www.sciencedirect.com/science/article/pii/S0925857415300409	2015	Ng, C., S. C. Lim, J. Y. Ong, L. Teo, L. Chou, K. E. Chua, and T. KS.	Enhancing the biodiversity of coastal defence structures: transplantation of nursery-reared reef biota onto intertidal seawalls	Ecological Engineering	Coral gardening	Changi	Singapore	1.34501	103.983	24 months	0.1 - 0.3 m above CD	1	3	temperature, salinity, light intensity
77	https://www.sciencedirect.com/science/article/pii/S0925857415301865/pdfft?md5=a32ac7bd9ffec7ae0df295d2e4a48d84&pid=1-s2.0-S0925857415301865-main.pdf	2015	Dela Cruz, D. W., B. Rinkevich, E. D. Gomez, and H. T. Yap.	Assessing an abridged nursery phase for slow growing corals used in coral restoration.	Ecological Engineering	Coral Gardening	Bolinao	Philippines	16.3425	119.893	1 year	?	1	4	temperature, salinity, sedimentation, water motion
78	https://www.int-res.com/articles/meps2015/525/m525p105.pdf	2015	Edwards, A. J., J. R. Guest, A. J. Heyward, R. D. Villanueva, M. V. Baria, I. S. F. Bollozos, and Y. Golbuu.	Direct seeding of mass-cultured coral larvae is not an effective option for reef rehabilitation.	Marine Ecology Progress Series	Larval Enhancement	Iou Lukes reef	Palau	7.51498	134.583	12 months	5-8 m	0	0
79	https://peerj.com/articles/1313/	2015	Forsman, Z. H., C. A. Page, R. J. Toonen, and D. Vaughan.	Growing coral larger and faster: micro-colony-fusion as a strategy for accelerating coral cover.	PeerJ	Coral Gardening - Microfragmentation	na - aqauria	na - aqauria	na - aqauria	na - aqauria	12 months	na	1	1	temperature
80	https://www.tandfonline.com/doi/pdf/10.2989/1814232X.2015.1078259?needAccess=true	2015	Frias-Torres, S., Goehlich, H., Reveret, C., and Montoya-Maya, P. H.	Reef fishes recruited at midwater coral nurseries consume biofouling and reduce cleaning time in Seychelles, Indian Ocean	African Journal of Marine Science	Coral Gardening - Nursery Phase	Cousin Island Special Reserve	Seychelles	-4.33148	55.662	7 months	8 m	0	0
81	http://onlinelibrary.wiley.com/doi/10.1111/rec.12173/abstract	2015	Griffin, J. N., Schrack, E. C., Lewis, K. -A., Baums, I. B., Soomdat, N., and Silliman, B. R.	Density-dependent effects on initial growth of a branching coral under restoration	Restoration Ecology	Coral Gardening - Transplantation Phase	Cane Bay, St Croix	US Virgin Islands	17.7716	-64.8101	3 month		1	2	temperature, light intensity
82	https://www.sciencedirect.com/science/article/pii/S0925857415002189	2015	Horoszowski-Fridman, Brêthes, J. -C., Rahmani, N., and Rinkevich, B.	Marine silviculture: Incorporating ecosystem engineering properties into reef restoration acts	Ecological Engineering	Coral Gardening	Eilat	Israel	29.5577	34.9519	17 months	6-13 m	0	0
83	http://www.int-res.com/articles/esr2015/27/n027p243.pdf	2015	Lohr, K. E., Bejarano, S., Lirman, D., Schopmeyer, S., and Manfrino, C.	Optimizing the productivity of a coral nursery focused on staghorn coral Acropora cervicornis	Endangered Species Research	Coral Gardening - Nursery Phase	Little Cayman Island	Cayman Islands	19.6897	-80.0367	87 days	6.5m	0	0
84	https://www.sciencedirect.com/science/article/pii/S1617138115000023	2015	Mercado-Molina, A. E., Ruiz-Diaz, C. P., Sabat, A. M.	Demographics and dynamics of two restored populations of the threatened reef-building coral Acropora cervicornis.	Journal for Nature Conservation	Coral Gardening - Transplantation Phase	Culera Island	Puerto Rico	18.3104	-65.3031	12 months	3-4 m	1	3	visibility, temperature, topographic relief
85		2015	Frias-Torres, S. and van de Geer, C.	Testing animal-assisted cleaning prior to transplantation in coral reef restoration.	PeerJ	Coral Gardening - Nursery Phase	Cousin Island Special Reserve	Seychelles	-4.33148	55.662	17 months	8 m	0	0
86	https://www.sciencedirect.com/science/article/pii/S2351989415001018	2015	Chamberland VF, Vermeij MJA, Brittsan M, Carl M, Schick M, Snowden S, Schrier A and Petersen D	Restoration of critically endangered elkhorn coral (Acropora palmata) populations using larvae reared from wild-caught gametes	Global Ecology and Conservation	Coral Gardening - Transplantation Phase	Curacao	Curacao	12.1696	-68.99	31 month		0	0
87	https://link.springer.com/article/10.1007/s12665-016-5304-3	2016	Kotb, M. M. A.	Coral translocation and farming as mitigation and conservation measures for coastal development in the Red Sea: Aqaba case study, Jordan.	Environmental Earth Sciences	transplantation	Aquaba	Jordan	29.5321	35.0063	24 months	5 m	1	5	exposure, temperature, tidal range, wind direction, water current
88	https://www.frontiersin.org/articles/10.3389/fmars.2016.00261/full	2016	Ladd, M. A., Shantz, A. A., Nedimyer, K., and Burkepile, D. E.	Density dependence drives habitat production and survivorship of Acropora cervicornis used for restoration on a Caribbean coral reef.	Frontiers in Marine Science	Coral Gardening - Transplantation Phase	Plantation Key, Florida	USA	24.9849	-80.5609	13month	?	0	0
89	https://peerj.com/articles/2523/	2016	Miller, M. W., Kerr, K., and Williams, D. E.	Reef-scale trends in Florida Acropora spp. abundance and the effects of population enhancement	PeerJ	Coral Gardening - Transplantation Phase	Florida Keys	USA	25.0273	-81.5358	120 months	5 m	0	0
90	https://natureconservation.pensoft.net/articles.php?id=8604	2016	Montoya-Maya, P. H., Smit, K. P., Burt, A. J., and Frias-Torres, S.	Large-scale coral reef restoration could assist natural recovery in Seychelles, Indian Ocean	Nature Conservation	Transplantation	Cousin Island Special Reserve	Seychelles	-4.33148	55.662	24 months	8-10 m	0	0
91	https://link.springer.com/article/10.1007/s00338-017-1596-3	2017	Schopmeyer, S. A., D. Lirman, E. Bartels, D. S. Gilliam, E. A. Goergen, S. P. Griffin, M. E. Johnson, C. Lustic, K. Maxwell, and C. S. Walter.	Regional restoration benchmarks for Acropora cervicornis.	Coral Reefs	Coral Gardening	Various	USA	37.0902	-95.7129	24 months	not reported	0	0
92	https://www.nature.com/articles/s41598-017-17555-z	2017	Chamberland, V. F., D. Petersen, J. R. Guest, U. Petersen, M. Brittsan, and M. J. A. Vermeij.	New Seeding Approach Reduces Costs and Time to Outplant Sexually Propagated Corals for Reef Restoration.	Scientific Reports	Coral Gardening	Curacao	Curacao	12.1696	-68.99	12 months	4-6 m	1	1	structural complexity
93	https://www.nature.com/articles/s41598-017-14546-y	2017	Dela Cruz, D. W., and P. L. Harrison.	Enhanced larval supply and recruitment can replenish reef corals on degraded reefs	Scientific Reports	Larval Enhancement	Bolinao	Philippines	16.3425	119.893	3 years		1	4	temperature, salinity, turbidity, water motion
94	https://onlinelibrary.wiley.com/doi/epdf/10.1111/rec.12590?saml_referrer	2017	van Woesik, R., Ripple, K., and Miller, S. L.	Macroalgae reduces survival of nursery-reared Acropora corals in the Florida reef tract	Restoration Ecology	Coral Gardening - Transplantation Phase	Florida	USA	27.6648	-81.5158	12 months	not reported	0	0
95	https://www.sciencedirect.com/science/article/pii/S0925857417302240	2017	Rachmilovitz, Elad Nehoray, and Baruch Rinkevich.	Tiling the Reef--Exploring the First Step of an Ecological Engineering Tool That May Promote Phase-Shift Reversals in Coral Reefs.	Ecological Engineering	Coral Gardening - Nursery Phase	Gulf of Eilat	Israel	29.5509	34.9593	12 months	not reported	0	0
96	https://www.tandfonline.com/doi/full/10.1080/17451000.2017.1322703?casa_token=6s8L4w9Ve1sAAAAA:ZcwvQ40-LzCnKkd1u9YOUyFnQ65m0mXRoUa3Rt7Adtcams7_Hqo_6x-pqiVp65qY701qnT8WTYqbLF0	2017	Poquita-Du, Rosa Celia, Kok Ben Toh, Tai Chong Toh, Chin Soon Lionel Ng, Daisuke Taira, Hai Xin Loke, Lutfi Afiq-Rosli, Loke Ming Chou, Tiancheng Song, and Patrick Cabaitan	Effects of Nursery Table Slope Orientation on Coral Survival and Growth	Marine Biology Research	Coral Gardening - Nursery Phase	Lazarus	Singapore	1.22299	103.854	6 months	4 m	1	1	light intensity
97	https://www.sciencedirect.com/science/article/pii/S0022098116302829	2017	O’Donnell, Kelli E., Kathryn E. Lohr, Erich Bartels, and Joshua T. Patterson.	Evaluation of Staghorn Coral (Acropora Cervicornis, Lamarck 1816) Production Techniques in an Ocean-Based Nursery with Consideration of Coral Genotype.	Journal of Experimental Marine Biology and Ecology	Coral Gardening - Nursery Phase	Florida Keys	USA	25.0273	-81.5358	10 months	4-8 m	1	2	temperature, depth
98	https://onlinelibrary.wiley.com/doi/full/10.1111/maec.12456?saml_referrer	2017	Nava, Héctor, and Antonieta G. Figueroa-Camacho	Rehabilitation of Damaged Reefs: Outcome of the Use of Recently Broken Coral Fragments and Healed Coral Fragments of Pocilloporid Corals on Rocky Boulders.	Marine Ecology	transplantation	Zihuatanejo Bay, Guerrero	Mexico	18.0183	-101.14	12 months	3-5 m	1	4	water transparency, temperature, light intensity, sedimentation
99	http://www.sciencedirect.com/science/article/pii/S2352485516301256	2017	Lohr, Kathryn E., Aimee A. Cook McNab, Carrie Manfrino, and Joshua T. Patterson.	Assessment of Wild and Restored Staghorn Coral Acropora Cervicornis across Three Reef Zones in the Cayman Islands.	Regional Studies in Marine Science	Coral Gardening	Little Cayman Island	Cayman Islands	19.6897	-80.0367	2.8 months	1, 10, 16 m	1	1	light intensity
100	http://www.sciencedirect.com/science/article/pii/S0022098116301885	2017	Lohr, Kathryn E., and Joshua T. Patterson.	Intraspecific Variation in Phenotype among Nursery-Reared Staghorn Coral Acropora Cervicornis (Lamarck, 1816)	Journal of Experimental Marine Biology and Ecology	Coral Gardening - Nursery Phase	Florida Keys	USA	25.0273	-81.5358	13 month		1	1	temperature
101	http://www.sciencedirect.com/science/article/pii/S0022098116301964	2017	Linden, B., and B. Rinkevich.	Elaborating an Eco-Engineering Approach for Stock Enhanced Sexually Derived Coral Colonies.	Journal of Experimental Marine Biology and Ecology 486 (January)	Coral Gardening - Nursery Phase	Gulf of Eilat	Israel	29.5509	34.9593	24 months	3-5 m	0	0
102	https://www.ncbi.nlm.nih.gov/pmc/articles/PMC5444363/	2017	Rodgers KUS, Lorance K, Richards Donà A, Stender Y, Lager C, Jokiel PL	Effectiveness of coral relocation as a mitigation strategy in Kāne‘ohe Bay, Hawai‘i.	PeerJ	transplantation	Kāne‘ohe Bay	USA	21.3996	-157.797	132 months	3-4 m	0	0
103	https://www.sciencedirect.com/science/article/pii/S0925857416306978	2017	Toh, T. C., C. S. L. Ng, H. X. Loke, D. Taira, K. B. Toh, L. Afiq-Rosli, R. C. P. Du, P. Cabaitan, S. Q. Sam, Y. P. Kikuzawa, L. M. Chou, and T. Song.	A cost-effective approach to enhance scleractinian diversity on artificial shorelines.	Ecological Engineering	Coral Gardening	Lazarus Island	Singapore	1.22299	103.854	6 month	4m	0	0
104	https://www.tandfonline.com/doi/full/10.1080/17451000.2017.1307988?scroll=top&needAccess=true	2017	Afiq-Rosli, Lutfi, Daisuke Taira, Hai Xin Loke, Tai Chong Toh, Kok Ben Toh, Chin Soon Lionel Ng, Patrick Caranzo Cabaitan, Loke Ming Chou, and Tiancheng Song.	In Situ Nurseries Enhance Coral Transplant Growth in Sedimented Waters.	Marine Biology Research	Coral Gardening	Kusu Island	Singapore	1.22324	103.861	11 months	4-5 m	1	3	water motion, sedimentation, temperature
105	https://www.int-res.com/abstracts/meps/v572/p129-139/	2017	Ladd MA, Shantz, AA, Bartels, E and Burkepile DE	Thermal stress reveals a genotype-specific tradeoff between growth and tissue loss in restored Acropora cervicornis	Marine Ecology Progress Series	Coral Gardening - Transplantation Phase	Florida Key	USA	25.0273	-81.5358	20 months	5-7 m	1	1	temperature
106	https://www.researchgate.net/publication/315116899_Coral_reefs_transplantation_and_restoration_experience_in_Pirotan_Island_Marine_National_Park_Gulf_of_Kachchh_India	2017	Kumar JSY, Satyanarayana C, Venkataraman K, Beleem IB, Arun G, Chandran R, Ramkumaran K and Kamboj RD	Coral reefs restoration and restoration experience in Pirotan Island, Marine National Park, Gulf of Kachchh, India	Indian Journal of Geo Marine Sciences	Transplantation	Pirotan Island	India	22.6006	69.9565	4 months	1.5-2.5 m	0	0
107	https://link.springer.com/article/10.1007/s00338-017-1560-2	2017	Kuffner IB, Bartels E, Stathakopoulos A, Enochs IC, Kolodziej G, Toth LT and Manzello DP	Plasticity in skeletal characteristics of nursery-raised staghorn coral, Acropora cervicornis	Coral Reefs	Coral Gardening - Nursery Phase	Florida	USA	25.0273	-81.5358	6 months	6.4-7.9 m	0	0
108	https://www.sciencedirect.com/science/article/pii/S2352485517303389	2018	Calle-Triviño, J., C. Cortés-Useche, R. I. Sellares-Blasco, and J. E. Arias-González.	Assisted fertilization of threatened Staghorn Coral to complement the restoration of nurseries in Southeastern Dominican Republic	Regional Studies in Marine Science	Larval Enhancement	Bayahibe	Dominican Republic	18.3189	-68.7513	11 months	12.5 m	0	0
109	https://www.researchgate.net/publication/322659006_Impacts_of_fragment_genotype_habitat_and_size_on_outplanted_elkhorn_coral_under_thermal_stress	2018	Pausch, R. E., D. E. Williams, and M. W. Miller.	Impacts of Fragment Genotype, Habitat, and Size on Outplanted Elkhorn Coral Success under Thermal Stress.	Marine Ecology Progress Series	Coral Gardening - Transplantation Phase	Florida	USA	25.0273	-81.5358	30 months		1	1	temperature
110	https://onlinelibrary.wiley.com/doi/full/10.1111/rec.12866	2018	Williams, S.L., Sur, C., Janetski, N., Hollarsmith, J. A., Rapi, S., Heatwole, S.J., Yusuf, A. M., Yusuf, S., Jompa, J. and Mars, F.	Large-scale coral reef rehabilitation after blast fishing in Indonesia	Restoration Ecology	Substrate Addition - Artificial reef	Pulau Badi	Indonesia	4.96751	119.287	36 months	1.5, 3, 3.6-4 m	1	2	temperature, depth
111	https://onlinelibrary.wiley.com/doi/full/10.1111/rec.12545	2018	Goergen EA, Ostroff Z and Gilliam DS	Genotype and attachment technique influence the growth and survival of line nursery corals	Restoration Ecology	Coral Gardening - Nursery Phase	Fort Lauderdale	USA	26.1224	-80.1373	12 months	7	0	0
112	https://onlinelibrary.wiley.com/doi/abs/10.1111/rec.12695	2018	Quigley KM, Torda G and Bay LK	The use of larvae or recruits in coral restoration initiatives: Symbiodinium acquisition does not differ between coral life stages in the wild	Restoration Ecology	Coral Gardening	Orpheus Island, Great Barrier Reef	Australia	-18.6161	146.497	15 days	1 m	0	0
113	https://www.sciencedirect.com/science/article/pii/S0925857418303094	2018	Page, C. A., Muller, E. M., and Vaughan, D. E.	Microfragmenting for the successful restoration of slow growing massive corals	Ecological Engineering	Coral Gardening - Microfragmentation	Florida Keys	USA	25.0273	-81.5358	31 months		0	0
114	https://onlinelibrary.wiley.com/doi/epdf/10.1111/conl.12341	2018	Montero-Serra, I., Garrabou, J., Doak, D. F., Figuerola, L., Hereu, B., Jedoux, J. -B., and Linares, C.	Accounting for life-history strategies and timescales in marine restoration	Conservation Letters	Transplantation	Illes Medes i Baix Ter	Spain	41.9521	3.67657	48 months	15-17 m	0	0
115	https://link.springer.com/article/10.1007/s00338-018-01743-y	2018	O'Donnell, K. E., Lohr, K. E., Bartels, E., Baums, I. B., and Patterson, J. T.	Acropora cervicornis genet performance and symbiont identity throughout the restoration process	Coral Reefs	Coral Gardening - Transplantation Phase	Florida Keys	USA	25.0273	-81.5358	12 months	4-5 m	0	0
116	https://onlinelibrary.wiley.com/doi/full/10.1111/rec.12939	2019	Ladd, MC; Burkepile, DE; Shantz, AA	Near-term impacts of coral restoration on target species, coral reef community structure, and ecological processes	RESTORATION ECOLOGY		Florida Keys	USA	24.7889	-81.7761	132 months	not reported	0	0
117	https://onlinelibrary.wiley.com/doi/full/10.1111/rec.12857	2019	Zayasu, Y; Suzuki, G	Comparisons of population density and genetic diversity in artificial and wild populations of an arborescent coral, Acropora yongei: implications for the efficacy of artificial spawning hotspots	Restoration Ecology	Transplantation	Sekisei Lagoon	Japan	24.3365	124.046	didn't report	5 to 18 m	0	0
118	https://onlinelibrary.wiley.com/doi/full/10.1002/aqc.3132	2019	Baria-Rodriguez, MV; dela Cruz, DW; Dizon, RM; Yap, HT; Villanueva, RD	Performance and cost-effectiveness of sexually produced Acropora granulosa juveniles compared with asexually generated coral fragments in restoring degraded reef areas	AQUATIC CONSERVATION-MARINE AND FRESHWATER ECOSYSTEMS	Transplantation	Bolinao	Philippines	16.3425	119.893	12.6 months	3-4 m	0	0
119	https://www.sciencedirect.com/science/article/pii/S092585741930014X	2019	Tortolero-Langarica, JJA; Rodriguez-Troncoso, AP; Cupul-Magana, AL; Alarcon-Ortega, LC; Santiago-Valentin, JD	Accelerated recovery of calcium carbonate production in coral reefs using low-tech ecological restoration	ECOLOGICAL ENGINEERING		Islas Marietas National Park	Mexico	20.6994	-105.576	11 months	3-5 m	1	1	temperature
120	https://doi.org/10.3389/fmars.2019.00540	2019	Boch, CA; DeVogelaere, A; Burton, E; King, C; Lord, J; Lovera, C; Litvin, SY; Kuhnz, L; Barry, JP	Coral Translocation as a Method to Restore Impacted Deep-Sea Coral Communities	FRONTIERS IN MARINE SCIENCE	Transplantation	Point Sur, CA	USA			12 months	800-1300m	1	3	temperature, dissolved oxygen, salinity
121	https://www.ncbi.nlm.nih.gov/pmc/articles/PMC7534677/	2020	Koval, G; Rivas, N; D'Alessandro, M; Hesley, D; Santos, R; Lirman, D	Fish predation hinders the success of coral restoration efforts using fragmented massive corals	PEERJ	Transplantation	Florida	USA	Reef 1 (25.70°N, 80.09°W; depth = 6.0 m), Reef 2 (25.68°N, 80.10°W; 7.5 m), and Reef 3 (25.83°N, 80.11°W; 6.4 m)		6 months	6-7.5 m	0	0
122	https://onlinelibrary.wiley.com/doi/full/10.1111/rec.13178	2020	Suzuki, G; Okada, W; Yasutake, Y; Yamamoto, H; Tanita, I; Yamashita, H; Hayashibara, T; Komatsu, T; Kanyama, T; Inoue, M; Yamazaki, M	Enhancing coral larval supply and seedling production using a special bundle collection system coral larval cradle for large-scale coral restoration	RESTORATION ECOLOGY	larval enhancement	Urasoko Bay	Japan	24.39	124.121	6 months	0, 1, 2, 3, and 4 m	1	1	depth
123	https://www.mdpi.com/1660-4601/17/18/6574	2020	Tortolero-Langarica, JJA; Rodriguez-Troncoso, AP; Cupul-Magana, AL; Rinkevich, B	Micro-Fragmentation as an Effective and Applied Tool to Restore Remote Reefs in the Eastern Tropical Pacific	INTERNATIONAL JOURNAL OF ENVIRONMENTAL RESEARCH AND PUBLIC HEALTH	Transplantation	Islas María Cleofas	Mexico			13 months	5 m	1	1	temperature
124	https://peerj.com/articles/8863/	2020	Calle-Trivino, J; Rivera-Madrid, R; Leon-Pech, MG; Cortes-Useche, C; Sellares-Blasco, RI; Aguilar-Espinosa, M; Arias-Gonzalez, JE	Assessing and genotyping threatened staghorn coral Acropora cervicornis nurseries during restoration in southeast Dominican Republic	PEERJ	nurseries	Southeast reefs marine sanctuary	Dominican Republic	18.3219	-68.7689		12.5 m	0	0
125	https://www.frontiersin.org/articles/10.3389/fmars.2020.00672/full	2020	Schmidt-Roach, S; Duarte, CM; Hauser, CAE; Aranda, M	Beyond Reef Restoration: Next-Generation Techniques for Coral Gardening, Landscaping, and Outreach	FRONTIERS IN MARINE SCIENCE	Coral gardening
126	https://journals.plos.org/plosone/article?id=10.1371/journal.pone.0231817#sec011	2020	Ware, M; Garfield, EN; Nedimyer, K; Levy, J; Kaufman, L; Precht, W; Winters, RS; Miller, SL	Survivorship and growth in staghorn coral (Acropora cervicornis) outplanting projects in the Florida Keys National Marine Sanctuary	PLOS ONE	transplantation	Florida Keys	USA	25.0273	-81.5358	60 months	9 m	0	0
127	https://onlinelibrary.wiley.com/doi/full/10.1111/rec.13309?saml_referrer	2021	Foo, SA; Asner, GP	Impacts of remotely sensed environmental drivers on coral outplant survival	RESTORATION ECOLOGY	Coral Gardening - Transplantation Phase	worldwide	worldwide	na	na	na	na	1	9	chlorophyll, depth, distance to land, light intensity, salinity, SST, SST anomaly, surface current velocity, nutrients
128	https://doi.org/10.1007/BF00301901.	2021	Zheng, XQ; Li, YC; Liang, JL; Lin, RC; Wang, DR	Performance of ecological restoration in an impaired coral reef in the Wuzhizhou Island, Sanya, China	JOURNAL OF OCEANOLOGY AND LIMNOLOGY		Wuzhizhou Island	China	na	na	48 months	na	0	0
129	https://www.frontiersin.org/articles/10.3389/fmars.2021.669966/full	2021	VanWynen, CM; Hightshoe, MV; Fogarty, ND; Dahlgren, CP; Gilliam, DS	Should Hybrids Be Used in Coral Nurseries? A Case Study Comparing Caribbean Acropora spp. and Their Hybrid in the Bahamas	FRONTIERS IN MARINE SCIENCE		Great Stirrup Cay	Bahamas	25.8232	-77.9103	12 months	2.5-3.5 m	1	3	turbidity, temperature, light intensity
130	https://onlinelibrary.wiley.com/doi/full/10.1111/rec.13299?saml_referrer	2021	Unsworth, JD; Hesley, D; D'Alessandro, M; Lirman, D	Outplanting optimized: developing a more efficient coral attachment technique using Portland cement	RESTORATION ECOLOGY	Transplantation	Florida	USA	25.659	80.097	5 months	6.8 m	0	0
131	https://doi.org/10.1016/j.marenvres.2021.105505	2021	Monchanin, C; Mehrotra, R; Haskin, E; Scott, CM; Plaza, PU; Allchurch, A; Arnold, S; Magson, K; Hoeksema, BW	Contrasting coral community structures between natural and artificial substrates at Koh Tao, Gulf of Thailand	MARINE ENVIRONMENTAL RESEARCH		Koh Tao	Thailand					1	1	depth
132	http://revista.ib.unam.mx/index.php/bio/article/view/3594/2274	2021	Robles-Payan, A; Reyes-Bonilla, H; Caceres-Martinez, C	Coral growth and survival during the first gardening phase in La Paz, Baja California Sur, Mexico	REVISTA MEXICANA DE BIODIVERSIDAD		Pichilingue	Mexico	24.2815	-110.329	13 months	3-4 m	1	2	temperature, salinity
133		2021	Henry, JA; Khattri, RB; Guingab-Cagmat, J; Merritt, ME; Garrett, TJ; Patterson, JT; Lohr, KE	Intraspecific variation in polar and nonpolar metabolite profiles of a threatened Caribbean coral	METABOLOMICS								0	0
134	https://www.tandfonline.com/doi/abs/10.1080/17451000.2021.1957934?journalCode=smar20	2021	Sam, SQ; Ng, CSL; Kikuzawa, YP; Toh, TC; Sim, WT; Chou, LM	Influence of fragment size on post transplantation growth and survival of domed scleractinian corals	MARINE BIOLOGY RESEARCH	Transplantation	Lazarus Island	Singapora	1°13′37.3″ N	103°51′07.6″ E	18 months	2 m	0	0
135	https://www.sciencedirect.com/science/article/pii/S0022098121000319	2021	Cano, I; Sellares-Blasco, RI; Lefcheck, JS; Villalpando, MF; Croquer, A	Effects of herbivory by the urchin Diadema antillarum on early restoration success of the coral Acropora cervicornis in the central Caribbean	JOURNAL OF EXPERIMENTAL MARINE BIOLOGY AND ECOLOGY		Southeastern Reefs Marine Sanctuary	Dominican Republic	18º22	68º51	3 months	5-6 m	1	1	sedimentation
136	https://link.springer.com/article/10.1007/s00338-021-02124-8	2021	Baumann, JH; Bove, CB; Carne, L; Gutierrez, I; Castillo, KD	Two offshore coral species show greater acclimatization capacity to environmental variation than nearshore counterparts in southern Belize	CORAL REEFS		False Caye & Silk Caye	Belize	16.602554 & 16.45026	88.340223 & 88.04360	17 months	1.5-4 m	1	4	temperature, carbonate chemistry, light intensity, salinity
137	frontiersin.org/articles/10.3389/fmars.2021.668325/full	2021	Calle-Trivino, J; Muniz-Castillo, AI; Cortes-Useche, C; Morikawa, M; Sellares-Blasco, R; Arias-Gonzalez, JE	Approach to the Functional Importance of Acropora cervicornis in Outplanting Sites in the Dominican Republic	FRONTIERS IN MARINE SCIENCE		Southeast Reefs Marine Sanctuary	Dominican Republic	18.3219	-68.7689	12 months	12-15 m	1	2	depth, sedimentation
138	https://link.springer.com/article/10.1007/s00338-021-02154-2	2021	Henry, JA; O'Neil, KL; Pilnick, AR; Patterson, JT	Strategies for integrating sexually propagated corals into Caribbean reef restoration: experimental results and considerations	CORAL REEFS	larval enhancement	Florida Keys	Florida	25.0273	-81.5358	16 months	7-15 m	0	0
139	https://www.researchgate.net/publication/348996169_Recovery_from_finfish_predation_on_newly_outplanted_boulder_coral_colonies_on_three_reefs_in_the_Florida_Keys	2021	Smith, KM; Pharo, DM; Shea, CP; Reckenbeil, BA; Maxwell, KE; Sharp, WC	Recovery from finfish predation on newly outplanted boulder coral colonies on three reefs in the Florida Keys	BULLETIN OF MARINE SCIENCE		Florida Keys	Florida	25.0273	-81.5358	3 months		0	0
140	https://www.frontiersin.org/articles/10.3389/fmars.2021.670474/full	2021	Maneval, P; Jacoby, CA; Harris, HE; Frazer, TK	Genotype, Nursery Design, and Depth Influence the Growth of Acropora cervicornis Fragments	FRONTIERS IN MARINE SCIENCE		Little Cayman Island	Cayman Islands	19.6954	-80.044	6.5 months	6–8 and 16–18 m	1	2	temperature, depth
141	https://link.springer.com/article/10.1007/s00338-021-02127-5	2021	Rivas, N; Hesley, D; Kaufman, M; Unsworth, J; D'Alessandro, M; Lirman, D	Developing best practices for the restoration of massive corals and the mitigation of predation impacts: influences of physical protection, colony size, and genotype on outplant mortality	CORAL REEFS		Flamingo Reef- Miami	USA	25.4	80.05	4 weeks		0	0
142	https://www.researchgate.net/publication/356725969_Increased_Coral_Larval_Supply_Enhances_Recruitment_for_Coral_and_Fish_Habitat_Restoration#fullTextFileContent	2021	Harrison, PL; dela Cruz, DW; Cameron, KA; Cabaitan, PC	Increased Coral Larval Supply Enhances Recruitment for Coral and Fish Habitat Restoration	FRONTIERS IN MARINE SCIENCE	larval enhancement and transplantation	Magsaysay Reef	Philippines	16.3136	120.02.01	36 months	3 m	1	5	temperature, salinity, dissolved oxygen, pH, light intensity
143	https://www.ncbi.nlm.nih.gov/pmc/articles/PMC9302430/	2022	Knapp, ISS; Forsman, ZH; Greene, A; Johnston, EC; Bardin, CE; Chan, NR; Wolke, C; Gulko, D; Toonen, RJ	Coral micro-fragmentation assays for optimizing active reef restoration efforts	PEERJ		O‘ahu	USA	21.4838	-157.965	8 months	0.5-3.2	0	0
144	https://peerj.com/articles/12874/	2022	Dehnert, I; Saponari, L; Galli, P; Montano, S	Comparing different farming habitats for mid-water rope nurseries to advance coral restoration efforts in the Maldives	PEERJ	nursery	Alif Dhaal atoll	Maldives	3.5314	72.4859	12 months	5 m	1	1	temperature
145	https://www.sciencedirect.com/science/article/pii/S0925857422001276	2022	Sautya, S; Gaikwad, S; De, KLY; Nanajkar, M; Pradhan, UK; Mohandass, C; Sahu, B	Translocation of intertidal corals in highly urbanized Mumbai seascape: A pragmatic management initiative towards ecosystem conservation	ECOLOGICAL ENGINEERING	translocation	Mumbai	India	19.0823	72.8812	12 months	0.2, 0.4 m	1	9	depth, temperature, salinity, pH, suspended solids, turbidity, dissolved oxygen, nutrients, dissolved petroleum hydrocarbons
146	https://peerj.com/articles/13112/	2022	Henley, EM; Bouwmeester, J; Jury, CP; Toonen, RJ; Quinn, M; Lager, CVA; Hagedorn, M	Growth and survival among Hawaiian corals outplanted from tanks to an ocean nursery are driven by individual genotype and species differences rather than preconditioning to thermal stress	PEERJ	transplantation	Kāne‘ohe Bay	Hawaii	21.4377	157.79	12 months	4 m	1	2	temperature, turbidity
147	https://doi.org/10.1111/rec.13600	2022	Dehnert, I; Saponari, L; Isa, V; Seveso, D; Galli, P; Montano, S	Exploring the performance of mid-water lagoon nurseries for coral restoration in the Maldives	RESTORATION ECOLOGY	coral gardening	Magoodhoo Island in Faafu Atoll and Athuruga Island in Alif Dhaal Atoll,	Maldives	na	na	28 month		1	2	temperature, visibility
148	https://onlinelibrary.wiley.com/doi/full/10.1111/rec.13625?saml_referrer	2022	Leonard, C; Hedouin, L; Lacorne, MC; Dalle, J; Lapinski, M; Blanc, P; Nugues, MM	Performance of innovative materials as recruitment substrates for coral restoration	RESTORATION ECOLOGY	coral gardening	Mo'orea	French Polynesia	17.5335	-149.835	6 months	7-13 m	0	0
149	https://onlinelibrary.wiley.com/doi/full/10.1111/rec.13745	2022	Randall, CJ; Giuliano, C; Allen, K; Bickel, A; Miller, M; Negri, AP	Site mediates performance in a coral-seeding trial	RESTORATION ECOLOGY	Larval Enhancement	Backnumbers Reef	Australia	-18.5062	147.146	7 months	5-7 m	0	0
150	https://onlinelibrary.wiley.com/doi/10.1111/rec.13646	2022	Montano, S; Dehnert, I; Seveso, D; Maggioni, D; Montalbetti, E; Strona, G; Siena, F; Amir, H; Antoine, A; Marino-Ramirez, C; Saponari, L; Shah, NJ; Molina, RA; Ortega, AA; Galli, P; Montoya-Maya, PH	Effects of the COVID-19 lockdowns on the management of coral restoration projects	Restoration Ecology	Coral Gardening - Nursery Phase	Colombia, Seychelles, Maldives	Colombia, Seychelles, Maldives	multiple countries	multiple countries	7 - 14 months	4 - 6 m	0	0
151	http://dx.doi.org/10.1111/rec.13767	2023	Henry, JA; Szereday, S; Lynn, CK; Suggett, DJ; Camp, EF; Patterson, JT	Using relative return-on-effort scoring to evaluate a novel coral nursery in Malaysia	Restoration Ecology	Coral Gardening - Nursery Phase	Pulau Lang Tengah	Malaysia	5.795475°N, 5.790243°N, 5.794699°N	102.89185°E, 102.903366°E, 102.892106°E	13.6 months	12.5 m	1	1	temperature
152	http://dx.doi.org/10.1111/rec.13783	2023	Dehnert, I; Galli, P; Montano, S	Ecological impacts of coral gardening outplanting in the Maldives	Restoration Ecology	Coral Gardening - Transplantation Phase	Athuruga Resort Island	Maldives	3°53′14″ N	72°48′59″ E	12 months	3 - 12 m	1	1	depth
153	http://dx.doi.org/10.1002/aqc.3878	2022	Morand, G; Dixon, S; Le Berre, T	Identifying key factors for coral survival in reef restoration projects using deep learning	AQUATIC CONSERVATION-MARINE AND FRESHWATER ECOSYSTEMS	Transplantation	Landaa Giraavaru and Kuda Huraa	Maldives	5.286ºN, 4.327ºN	73.112°E, 73.596°E	57 months	1 - 9.03 m	1	2	substrate, depth
154	http://dx.doi.org/10.1073/pnas.2203925119	2022	Million, WC; Ruggeri, M; O'Donnell, S; Bartels, E; Conn, T; Krediet, CJ; Kenkel, CD	Evidence for adaptive morphological plasticity in the Caribbean coral, Acropora cervicornis	PROCEEDINGS OF THE NATIONAL ACADEMY OF SCIENCES OF THE UNITED STATES OF AMERICA	Transplantation	Florida	USA			9 months	5.6 - 9.1 m	1	5	temperature, nutrients, dissolved O2, DOC, turbidity, light
155	http://dx.doi.org/10.3390/jmse10111617	2022	Smith, A; Songcuan, A; Cook, N; Brown, R; Cook, K; Richardson, R	Engineering, Ecological and Social Monitoring of the Largest Underwater Sculpture in the World at John Brewer Reef, Australia	JOURNAL OF MARINE SCIENCE AND ENGINEERING	Substrate Addition - Artificial reef	Great Barrier Reef	Australia	18.633ºS	147.067ºE	12 months	16 - 18 m	0	0
156	http://dx.doi.org/10.3354/meps14184	2022	Roper, CD; Camp, EF; Edmondson, J; Suggett, DJ	Combined impacts of natural recruitment and active propagation for coral population recovery on the Great Barrier Reef	MARINE ECOLOGY PROGRESS SERIES	Transplantation	Opal Reef, Great Barrier Reef	Australia	16º 13'S	145º53.5'E	36 months	4 m	1	1	substrate
157	http://dx.doi.org/10.3389/fmars.2022.959520	2022	Koch, HR; Matthews, B; Leto, C; Engelsma, C; Bartels, E	Assisted sexual reproduction of Acropora cervicornis for active restoration on Florida's Coral Reef	FRONTIERS IN MARINE SCIENCE	Coral Gardening - Nursery Phase	Florida Keys	USA			1 month		0	0
