# Supplementary material for: Including environmental and climatic considerations for sustainable coral reef restoration
Source: PLoS Biol. 2024 Mar 19;22(3):e3002542. doi: 10.1371/journal.pbio.3002542 (PMC10950257; doi:10.1371/journal.pbio.3002542)
Supplement: S2 Table — Categories are adapted from the 6 chemical and physical factors that limit the distribution of corals (Abrego and colleagues) and 2 additional categories (i.e., Salinity and Geomorphology). Black boxes show if a factor/category was considered in the reviewed study, and 42 studies considered temperature, 40 light, 19 sediments, 14 salinity, 12 hydrodynamics, 9 geomorphology, 8 nutrients, and 5 carbonate chemistry. ID of the article is listed and can be linked to the specific publication in S1 Table. Carbonate chemistry includes measurements of pH, alkalinity, aragonite saturation, pCO2, and/or dissolved inorganic carbon. (XLSX) [file pbio.3002542.s002.xlsx]

## Sheet: Sheet1
S2 Table. Measured environmental (i.e., light, depth, temperature, nutrients, pH) variables considered in the 157 reviewed articles were placed into categories defined by Abrego et al., 2021. Categories are adapted from the 6 chemical and physical factors that limit the distribution of corals (Abrego et al., 2021) and two additional categories (i.e., Salinity and Geomorphology). Black boxes show …
ID	Temperature	Light	Carbonate chemistry	Sedimentation	Nutrients	Hydrodynamics	Salinity	Geomorphology
1
2
3
4
5
6
7
8
9
10
11
12
13
14
15
16
17
18
19
20
21
22
23
24
25
26
27
28
29
30
31
32
33
34
35
36
37
38
39
40
41
42
43
44
45
46
47
48
49
50
51
52
53
54
55
56
57
58
59
60
61
62
63
64
65
66
67
68
69
70
71
72
73
74
75
76
77
78
79
80
81
82
83
84
85
86
87
88
89
90
91
92
93
94
95
96
97
98
99
100
101
102
103
104
105
106
107
108
109
110
111
112
113
114
115
116
117
118
119
120
121
122
123
124
125
126
127
128
129
130
131
132
133
134
135
136
137
138
139
140
141
142
143
144
145
146
147
148
149
150
151
152
153
154
155
156
157
